# Supplementary material for: Multi-Block Copolymer Membranes Consisting of Sulfonated Poly(p-phenylene) and Naphthalene Containing Poly(arylene Ether Ketone) for Proton Exchange Membrane Water Electrolysis
Source: Polymers (Basel). 2023 Mar 31;15(7):1748. doi: 10.3390/polym15071748 (PMC10097103; doi:10.3390/polym15071748)
Supplement: Supplementary file 1 [file polymers-15-01748-s001.zip]

Archive with 1 entries (1 files):
- polymers-2304654-supplementary.pdf
